# Supplementary material for: SreC‐dependent adaption to host iron environments regulates the transition of trophic stages and developmental processes of Curvularia lunata
Source: Mol Plant Pathol. 2024 Mar 13;25(3):e13444. doi: 10.1111/mpp.13444 (PMC10938068; doi:10.1111/mpp.13444)
Supplement: Supplementary file 9 — TABLE S1. Primers used in this study. [file MPP-25-e13444-s005.xlsx]

## Sheet: Sheet3
Primer name	Sequence	Application
ClFet3p-F1P-F	CAGTTGGGGATCCTCTAGAGCACTTGTTGCAACAGTTAGC	Construction of ClFet3p eGFP-fusion cassettes
ClFet3p-F1P-R	TTCGACAAAGAAAGCGCCATTTTGGCGGTGATGCGAGGAT
ClFet3p-F2P-F	ATGGCGCTTTCTTTGTCG
ClFet3p-F2P-R	CTGCTTCCCAACAGGCCTCAA
ClFet3p-F3P-F	TGAGGCCTGTTGGGAAGCAGATGGTGAGCAAGGGCGAGGAG
ClSit1p-F1P-F	CAGTTGGGGATCCTCTAGAGCGTTGTGGACACTTGGTCCC	Construction of ClSit1p eGFP-fusion cassettes
ClSit1p-F1P-R	GTTGCGAGCGTATTCGACATGATGAAAATGTACTGCCGAA
ClSit1p-F2P-F	ATGTCGAATACGCTCGCAAC
ClSit1p-F2P-F	GAAGACGTTGCCCTTAGTCT
ClSit1p-F3P-F	AGACTAAGGGCAACGTCTTCATGGTGAGCAAGGGCGAGGAG
TY-F3P-R	TAAAACGACGGCCAGTGCCATTACTTGTACAGCTCGTCCAT
∆SreC-ClFet3p-F1P-F	CAGTTGGGGATCCTCTAGAGCACTTGTTGCAACAGTTAGC	Construction of ∆SreC-ClFet3p eGFP-fusion cassettes
∆SreC-ClFet3p-F1P-R	TTCGACAAAGAAAGCGCCATTTTGGCGGTGATGCGAGGAT
∆SreC-ClFet3p-F2P-F	ATGGCGCTTTCTTTGTCG
∆SreC-ClFet3p-F2P-R	CTGCTTCCCAACAGGCCTCAA
∆SreC-ClFet3p-F3P-F	TGAGGCCTGTTGGGAAGCAGATGGTGAGCAAGGGCGAGGAG
∆SreC-ClSit1p-F1P-F	CAGTTGGGGATCCTCTAGAGCGTTGTGGACACTTGGTCCC	Construction of ∆SreC-ClSit1p eGFP-fusion cassettes
∆SreC-ClSit1p-F1P-R	GTTGCGAGCGTATTCGACATGATGAAAATGTACTGCCGAA
∆SreC-ClSit1p-F2P-F	ATGTCGAATACGCTCGCAAC
∆SreC-ClSit1p-F2P-F	GAAGACGTTGCCCTTAGTCT
∆SreC-ClSit1p-F3P-F	AGACTAAGGGCAACGTCTTCATGGTGAGCAAGGGCGAGGAG
∆SreC-TY-F3P-R	TAAAACGACGGCCAGTGCCATTACTTGTACAGCTCGTCCAT
ClFet3p-GFP-F	TACTCTCCAATCCTCGCATC	Verification of ClFet3p-eGFP fusion expression strains
ClFet3p-GFP-R	GTCTTGTAGTTGCCGTCGTC
ClSit1p-GFP-F	TCCACCCACAACCCAACTCT	Verification of ClSit1p-eGFP fusion expression strains
ClSit1p-GFP-R	CTTGTAGTTGCCGTCGTCCT
SreC-Up-F	GACCTGCAGGCATGCAAGCTTTCAATCATTTTCCAACTCTTCCAA	Construction of SreC gene replacement vector
SreC-Up-R	TGCTGAATCACACCACTCTGGAGACGAG
SreC-Down-F	CAGAGTGGTGTGATTCAGCATTTGCTTGGGCTAGTG
SreC-Down-R	CAGTTGCAGAGACGAATTGGAGATGGC
SreC-C-Up-F	GCCCTGCAGTTGGTAGTTTGGATAGCGAT	Construction of SreC gene complementary vector
SreC-C-Up-R	GCCGTCGACGTGACGAGAAGATGTATTTG
SreC-C-Down-F	GCCGGTACCTTCCTTCCCACAATAGCCAT
SreC-C-Down-R	GCCGAGCTCGAGACGAGTAAAGACGAGTT
SreC-VP-F	AAGAGCATCCGACCAATACG	Verification of SreC gene replacement mutants
SreC-VP-R	CTTGTCTGGCGTCCTTTGAT
HPH-1	GTATTGACCGATTCCTTGCG
HPH-2	CGAGGGCAAAGGAATAGAGT
CgSreA-F	cactagtgggaattcgagctcATGGCTATGGCCGATGGC	Construction of SreC-CgSreA gene complementary vector
CgSreA-R	tcattgttgacctccggtaccTTATTCGTTTCCCAGTTCCGC
CgSreA-UP-F	gatcttcactagtgggaattcAGATTGAAGGAGGAGGGGGC
CgSreA-UP-R	atcggccatagccatgagctcGAGCCGAAGGCCTCGTCTA
CgSreA-DOWN-F	atccttctttctagagtcgacTCCCCCATTCCCATCGCAGT
CgSreA-DOWN-R	acgacggccagtgccaagcttCGCCCCACTCACTCACACAT
CgSreA-YZ-F	GTGGTAGATGTCAAGGTGCT	Verification of SreC-CgSreA gene replacement mutants
CgSreA-YZ-R	CATGCTCGGTTTTCACTCCT
SreC-C-VP-F	CGTTTGGTAGTTTGGATAGC	Verification of SreC gene complementary mutants
SreC-C-VP-R	ATCACTGCGAACTCAACCCT
NPTII-1	ACCGCCACACTAATCGGGAGGTCAACAATGAATGCCTAT
NPTII-2	AGCAGGGATGTAGGATCCTCTAGAAAGAAGGATTACCTC
ClGrx4-Up-F	CGCAGATCTTCACTAGTGGGGGTGTTGCTGGCTGTTACTT	Construction of ClGrx4 gene replacement vector
ClGrx4-Up-R	GCTCCTTCAATATCAGTTGGGCTTGTGTGTTATCGCCGTT
ClGrx4-Down-F	CAGTTGGGGATCCTCTAGAGAGAGGTGATACGGCAACAGT
ClGrx4-Down-R	TAAAACGACGGCCAGTGCCACACAGCGACAAAGCAAAAGG
ClFra2-Up-F	CGCAGATCTTCACTAGTGGGCAGATGCCCACACTCCTTAT	Construction of ClFra2 gene replacement vector
ClFra2-Up-R	GCTCCTTCAATATCAGTTGGACTACTACTTGTGCCCCGTT
ClFra2-Down-F	CAGTTGGGGATCCTCTAGAGAGAGTGGGAGAAGAAGAAGC
ClFra2-Down-R	TAAAACGACGGCCAGTGCCAGGTAGGAGCAGATTCAGACG
ClGrx4-F	TAGGATTCTCGTGCTGTTGC	Verification of ClGrx4 gene replacement mutants
ClGrx4-R	GAGTGCTGCTGTAAAAGATG
ClFra2-F	CACTCTTTCTCCACAGCGTC	Verification of ClFra2 gene replacement mutants
ClFra2-R	GAGAGTAGACCAAGACGCAG
SreC-mCherry-F	AATGGCCGGATCCATCCCCATGGCGCATCCTTCGGGGAGT	Construction of SreC subcellular localization vector
SreC-mCherry-R	GCCCTTGCTCACCATCCCATCGTTTTCCAATTCCTCCAAC
mCherry-F	AGAACCCGAGCAACCTGAGC	Verification of SreC subcellular localization Strain
mCherry-R	TGAGAGCCCTAACCCCCAAG
SreC-VP-F	CAGTGATGCGGATGGGATGC
SreC-VP-R	CCCAATCACAATCACCGCAG
mut-Y1H-F	AGCTTATCAGGTATTGCTAGATTGATCAGGTATTGCTAGATTGATCAGGTATTGCTAGATTGC	Y1H
mut-Y1H-R	TCGAGCAATCTAGCAATACCTGATCAATCTAGCAATACCTGATCAATCTAGCAATACCTGATA
scramble motif-F	CCAATTGCATCAATTGCATCAATTGCATG
scramble motif-R	TCGACATGCAATTGATGCAATTGATGCAATTGGGTAC
ClFreB-Y1H-F	CATCAGATCTGATAAGATTGATCAGATCTGATAAGATTGATCAGATCTGATAAGATTGG
ClFreB-Y1H-R	TCGACCAATCTTATCAGATCTGATCAATCTTATCAGATCTGATCAATCTTATCAGATCTGATGGTAC
ClSidA-Y1H-F	CTTTCCATCTGATAATTCTCTTTCCATCTGATAATTCTCTTTCCATCTGATAATTCTCG
ClSidA-Y1H-R	TCGACGAGAATTATCAGATGGAAAGAGAATTATCAGATGGAAAGAGAATTATCAGATGGAAAGGTAC
ClSit1p-Y1H-F	CCGATGATCTGATAAGATTACGATGATCTGATAAGATTACGATGATCTGATAAGATTAG
ClSit1p-Y1H-R	TCGACTAATCTTATCAGATCATCGTAATCTTATCAGATCATCGTAATCTTATCAGATCATCGGGTAC
ClFtr1-Y1H-F	CAGATCATCAGATAAATGGCAGATCATCAGATAAATGGCAGATCATCAGATAAATGGCG
ClFtr-Y1H-R	TCGACGCCATTTATCTGATGATCTGCCATTTATCTGATGATCTGCCATTTATCTGATGATCTGGTAC
ClNps2-Y1H-F	CAGTCCATCTGATAACTTTGAGTCCATCTGATAACTTTGAGTCCATCTGATAACTTTGG
ClNps2-Y1H-R	TCGACCAAAGTTATCAGATGGACTCAAAGTTATCAGATGGACTCAAAGTTATCAGATGGACTGGTAC
ClNps6-Y1H-F	CCATGGTTATCAGATCCGCTCATGGTTATCAGATCCGCTCATGGTTATCAGATCCGCTG
ClNps6-Y1H-R	TCGACAGCGGATCTGATAACCATGAGCGGATCTGATAACCATGAGCGGATCTGATAACCATGGGTAC
ClFet3p-Y1H-F	CAGATGATCTGATAACTCGGAGATGATCTGATAACTCGGAGATGATCTGATAACTCGGG
ClFet3p-Y1H-R	TCGACCCGAGTTATCAGATCATCTCCGAGTTATCAGATCATCTCCGAGTTATCAGATCATCTGGTAC
pABAI-F	GTTCCTTATATGTAGCTTTCGACA	Sequencing of PABAI vector
pABAI-R	CCATCTCGAAAAAGGGTTTGCC
SreC-AD-F	GCCGAATTCATGGCGCATCCTTCGGGGAG	Construction of AD-SreC vector
SreC-AD-R	GCCGAGCTCTCAATCGTTTTCCAATTCCT
SreC-AD-GATA1-F	GCACTAACACCAAGGTCGTCGACGCCGTCGACCTTAACGTGAGCAGCTACGTCTC	Construction of AD-SreC-∆GATA1 vector
SreC-AD-GATA1-R	TCACGTTAAGGTCGACGGCGTCGACGACCTTGGTGTTAGTGCGGCGAGACCTCTG
SreC-AD-GATA2-F	ATATGGCCATGGAGGCCAGTGACGCAAACTCAACCGAGTAT	Construction of AD-SreC-∆GATA2 vector
SreC-AD-GATA2-R	CTACGATTCATCTGCAGCTCGTCAATCGTTTTCCAATTCCT
SreC-AD-CRR-F	ATATGGCCATGGAGGCCAGTGGTCGTGCCAGCTACTGATAC	Construction of AD-SreC-∆CRR vector
SreC-AD-CRR-R	CTACGATTCATCTGCAGCTCGTCAATCGTTTTCCAATTCCT
pET-28a-SreC-F	GCCGAATTCATGGCGCATCCTTCGGGGAG	Construction of pET-28a-SreC vector
pET-28a-SreC-R	GCCGAGCTCTCAATCGTTTTCCAATTCCT
pET-28a-SreC-CRR-F	ATATGGCCATGGAGGCCAGTGGTCGTGCCAGCTACTGATAC	Construction of pET-28a-SreC-∆CRR vector
pET-28a-SreC-CRR-R	CTACGATTCATCTGCAGCTCGTCAATCGTTTTCCAATTCCT
sit1p-EMSA-F	CGCTATCCCCCTATGTTCTT	EMSA
sit1p-EMSA-R	CAGTAGGTTCTTGCTTCGTG
fet3p-EMSA-F	GGAGGACGGAAACAATGATG
fet3p-EMSA-R	GATAACACCTTCCCTTCAGC
SK-SreC-F	AGGACAGCCCAAGCTGAGCTATGGCGCATCCTTCGGGGAG	Dual-luciferase reporter assay
SK-SreC-R	GATTTCAGCGTACCGAATTGTCAATCGTTTTCCAATTCCT
800-Sit1p-F	CGAGGTCGACGGTATCGATACGCTATCCCCCTATGTTCTT
800-Sit1p-R	AACTAGTGGATCCCCCGGGCCAGTAGGTTCTTGCTTCGTG
800-Fet3p-F	CGAGGTCGACGGTATCGATAGGAGGACGGAAACAATGATG
800-Fet3p-R	AACTAGTGGATCCCCCGGGCGATAACACCTTCCCTTCAGC
Ren-F	GGAAACGGATGATAACTGGTCC	Detection of Ren expression
Ren-R	GTATAATACACCGCGCTACTGG
Luc-F	GGATTACCAGGGATTTCAGTCG	Detection of Luc expression
Luc-R	CTTTAGGCAGACCAGTAGATCC
Grx4-AD-F	TATGGCCATGGAGGCCAGTGAATTCATGGCCACTGTGCAAGAAAT	Y2H
Grx4-AD-R	TACGATTCATCTGCAGCTCGAGCTCCTAAGCAGTTGTCTTGGATG
Fra2-AD-F	GCCGAATTCATGGATCCACGACACAAACT
Fra2-AD-R	GCCGAGCTCTTACTGGGGCTTCTTCTTCT
Grx4-BD-F	atggccatggaggccgaattcATGGCCACTGTGCAAGAAATCC
Grx4-BD-R	atgcggccgctgcaggtcgacCTAAGCAGTTGTCTTGGATGCATT
Fra2-BD-F	atggccatggaggccgaattcATGGATCCACGACACAAACTTTAC
Fra2-BD-R	atgcggccgctgcaggtcgacTTACTGGGGCTTCTTCTTCTCCC
NE-r173-SreC-F	CCTACTAGTGGATCCGTCGACATGGCGCATCCTTCGGGGAG	BiFC
NE-r173-SreC-R	CGATCGGGGAAATTCGAGCTCTCAATCGTTTTCCAATTCCT
CE-MR-Grx4-F	CCTACTAGTGGATCCGTCGACATGGCCACTGTGCAAGAAATCC
CE-MR-Grx4-R	CGATCGGGGAAATTCGAGCTCCTAAGCAGTTGTCTTGGATGCATT
CE-MR-Fra2-F	CCTACTAGTGGATCCGTCGACATGGATCCACGACACAAACTTTAC
CE-MR-Fra2-R	CGATCGGGGAAATTCGAGCTCTTACTGGGGCTTCTTCTTCTCCC
ClActin-F	ATCTACGAGGGTTTCGCCCT	qRT-PCR
ClActin-R	GGCTGGCAGTCTGGATCTC
Clpks18-F	CAGCGTTGGAGAGGACCTTGTTG
Clpks18-R	GGTTACTGCCGTGGTGATGGATG
Clcx-F	CCATCCAGACATCAGAGTTCTTAGCC
Clcx-R	GCGTCAGCAGCACCATCTTCC
Clpg1-F	CTCATTGCCAACATCCACT
Clpg1-R	GTTCCTCGCCTCCTCCTT
Clpg2-F	TCCTGCTGGCACTACTCTG
Clpg2-R	CATCCCACCACTTCTGACC
Clpg3-F	ATGGTTATTGGCTCTATGGG
Clpg3-R	TGACGCCTTTGACCTGAA
Clpg4-F	ACTTCAAGGGCACAACGA
Clpg4-R	TGACCTGACTCTTCACGCTA
SreC-F	GCAACACGCAAACTCAACC
SreC-R	ACCATTACACCTGCCACCAC
ClHapX-F	GCCCACTCAGCAGAACCCAT
ClHapX-R	GCGTATTGGTCGGATGCTCT
ClNps2-F	AGAACCCGAGCAACCTGAGC
ClNps2-R	TGAGAGCCCTAACCCCCAAG
ClSidA-F	CAGAAGGACCGCCTGATTGA
ClSidA-R	GCTGTATGCCACAACCTCTTCA
ClNps6-F	ACTCGGCGGCTTTTCAACGG
ClNps6-R	CGATGGCACAGCGAAAACCT
ClSit1p-F	ACCCAAGATTGCCGAACTGT
ClSit1p-R	TTGCGACTTGACCAAACCAG
ClFreB-F	ACAACCCCCTCATCAGCCTT
ClFreB-R	GTTCCGACCATACCCCATCC
ClFtr1-F	AAAGTGCTGGAACAGAAAGACC
ClFtr1-R	AGTGATGAACGGCAGGATGA
ClFet3p-F	GGGTTGAATCCGAATGTTACTG
ClFet3p-R	CCTTCTTTATCCCACGGCA
ClFit1p-F	AATGCTGTCCTCGAATGGGT
ClFit1p-R	CCAACGTCGTCCACCCAGAG
ClFit3p-F	GTAGATGCGGAACCACTCGT
ClFit3p-R	ATGCGCTGGATGGAACCGAT
CgSreA-UF	gatcttcactagtgggaattcCCCTGCGTCAACTCTAGCATCT	Construction and verification of CgSreA replacement mutants
CgSreA-UR	tatcagttgggtaccgagctcTCTTCGGTGACGTACGTTGGA
CgSreA-DF	accagttggggatcctctagaTATTCCGTCTTCGTTCGGCG
CgSreA-DR	acgacggccagtgccaagcttGCTTGTGTACCCGTGATGCTC
Hyg1	CGATGTAGGAGGGCGTGGAT
Hyg2	CGTCTGCTGCTCCATACAAG
CgSreA-UUF	ACATCCAACAGCAAACGCAC
CgSreA-DDR	AGTCCGCCCCAGGTAGTAAT
CgACT1-Q-F	TCCCTGTCTACCTTCCAGCA	qRT-PCR
CgACT1-Q-R	TAGAAGCACTTGCGGTGGAC
CgFre2-Q-F	CCATCATCTGGCTGTTCGGT
CgFre2-Q-R	GACACGAAATACGCCAAGCC
CgFet3-1-Q-F	ATGAACGACACGCAGAACCT
CgFet3-1-Q-R	GTGTAGACGCCATCCACCTC
CgFtr1-Q-F	CATGAGATTCCGCGAGACCA
CgFtr1-Q-R	ATCATTGCCCTTCTCGGACG
CgNps6-Q-F	CATGTCGAGAGCCTTGGGTT
CgNps6-Q-R	TCCCTTCCACGACTCAAACG
CgNps2-Q-F	CCGTGGTTCTTGCTTTGTGG
CgNps2-Q-R	AATAACGGCCCGATGGTGTT
CgSid1-Q-F	AACCTCGACACATTCCTGCC
CgSid1-Q-R	CGGTCTTGATGTTGTGCGAC
CgMirB-Q-F	CTTCCGTTGGGCATTTGGTG
CgMirB-Q-R	ACGAGTCTTCTGCTTGGGTG
CgSit1-1-Q-F	TGACGAACCCATCGGAAAGG
CgSit1-1-Q-R	ACACGCATCGAGACTTCCTG
CgSreA-Q-F	CTCCAACGTACGTCACCGAA
CgSreA-Q-R	CTGACTTTGACACGCGGTTG
J-CgFet3-1-F	cATTGAATTTATCAGATCAATTGAATTTATCAGATCAATTGAATTTATCAGATCAg	Y1H
J-CgFet3-1-R	tcgacTGATCTGATAAATTCAATTGATCTGATAAATTCAATTGATCTGATAAATCAATgagct
J-CgSit1-1-F	cACATCAGATAAGATGGATACATCAGATAAGATGGATACATCAGATAAGATGGATg
J-CgSit1-1-R	tcgacATCCATCTTATCTGATGTATCCATCTTATCTGATGTATCCATCTTATCTGATGTgagct
ECgSit1-1-F	GGGCGAGAGGAACATGAGAA	EMSA
ECgSit1-1-R	CATCCCCACCTTCGTGAACA
ECgFet3-1-F	GGATCGTCCTTTGCCCATCT
ECgFet3-1-R	GACTTGTACACGGCCAAATCTC
AD-CgSreA-F	GGAGGCCAGTGAATTCATGGCTATGGCCGATGGC	Construction of AD-CgSreA vector
AD-CgSreA-R	TTCATCTGCAGCTCGAGCTCTTATTCGTTTCCCAGTTCCGCCA
C122AS123A-F	TGTCGTACCGCAGTTGGCGGCCACCTGGCCCGTCTGG	Construction of AD-CgSreA-∆GATA1 vector
C122AS123A-R	CCAGACGGGCCAGGTGGCCGCCAACTGCGGTACGACA
C310AN311A-F	GTAGTAAAGCCCACAGGCAGCGGCGATCGTGTGGCCACTTTCG	Construction of AD-CgSreA-∆GATA2 vector
C310AN311A-R	CGAAAGTGGCCACACGATCGCCGCTGCCTGTGGGCTTTACTAC
pET-28a-CgSreA-F	GCCgaattcATGGCTATGGCCGATGGCAT	Construction of pET-28a-CgSreA vector
pET-28a-CgSreA-R	GCCgagctcTTATTCGTTTCCCAGTTCCG
BD-CgFra2-F	CATGGAGGCCGAATTCATGATGGCCGCCTTGGA	Y2H
BD-CgFra2-R	GCCGCTGCAGGTCGACCTACTGCCCCCTGCCAAAG
BD-CgGrx4-F	CATGGAGGCCGAATTCATGTCGACGATCCAAGAGATTGC
BD-CgGrx4-R	GCCGCTGCAGGTCGACTTACGAGGTGGCGGTAGTCTCT
AD-CgFra2-F	TATGGCCATGGAGGCCAGTGAATTCATGATGGCCGCCTTGGA
AD-CgFra2-R	TACGATTCATCTGCAGCTCGAGCTCCCTACTGCCCCCTGCCAAAG
AD-CgGrx4-F	GCCGAATTCATGTCGACGATCCAAGAGATTGC
AD-CgGrx4-R	GCCGAGCTCTTACGAGGTGGCGGTAGTCTCT
